# Supplementary material for: Variations and Asymmetry in Sacral Ventral Rami Contributions to the Bladder
Source: Diagnostics (Basel). 2025 Jan 3;15(1):102. doi: 10.3390/diagnostics15010102 (PMC11719823; doi:10.3390/diagnostics15010102)
Supplement: Supplementary file 1 [file diagnostics-15-00102-s001.zip]

Archive with 1 entries (1 files):
- diagnostics-3331639-supplementary.pdf
